# Supplementary material for: Harman and norharman, metabolites of entomopathogenic fungus Conidiobolus coronatus (Entomopthorales), disorganize development of Galleria mellonella (Lepidoptera) and affect serotonin-regulating enzymes
Source: PLoS One. 2018 Oct 3;13(10):e0204828. doi: 10.1371/journal.pone.0204828 (PMC6169936; doi:10.1371/journal.pone.0204828)
Supplement: S1 Table — (XLSX) [file pone.0204828.s001.xlsx]

## Sheet: Arkusz1
		MM medium			LB medium
	Replicates		mean	SD		mean	SD
HARMAN	1	8.54			4.82
	2	6.35			2.52
	3	5.85	6.91333	1.43075	3.12	3.48667	1.19304
NORHARMAN	1	9.53			4.21
	2	6.21			2.58
	3	7.54	7.76	1.6709	3.21	3.33333	0.821969
