# Supplementary material for: Harman and norharman, metabolites of entomopathogenic fungus Conidiobolus coronatus (Entomopthorales), disorganize development of Galleria mellonella (Lepidoptera) and affect serotonin-regulating enzymes
Source: PLoS One. 2018 Oct 3;13(10):e0204828. doi: 10.1371/journal.pone.0204828 (PMC6169936; doi:10.1371/journal.pone.0204828)
Supplement: S2 Table — (XLSX) [file pone.0204828.s002.xlsx]

## Sheet: Arkusz1
Diet treated with harman													Diet treated with norharman
	control			750 ppm			1000 ppm			1250 ppm				control			750 ppm			1000 ppm			1250 ppm
days	% of pupae	SD		% of pupae	SD		% of pupae	SD		% of pupae	SD		days	% of pupae	SD		% of pupae	SD		% of pupae	SD		% of pupae	SD
1	0	0		0	0		0	0		0	0		1	0	0		0	0		0	0		0	0
2	0	0		0	0		0	0		0	0		2	0	0		0	0		0	0		0	0
3	0	0		0	0		0	0		0	0		3	0	0		0	0		0	0		0	0
4	0	0		0	0		0	0		0	0		4	0	0		0	0		0	0		0	0
5	0	0		0	0		0	0		0	0		5	0	0		0	0		0	0		0	0
6	0	0		0	0		0	0		0	0		6	0	0		0	0		0	0		0	0
7	10	4		10	4		5	2		0	0		7	10	4		10	4		5	2		0	0
8	55	6		60	8		35	4		0	0		8	70	8		70	8		35	4		0	0
9	35	4		30	6		25	4		0	0		9	15	4		20	6		30	4		0	0
10	0	0		0	0		15	2		0	0		10	5	2		0	0		15	2		0	0
11	0	0		0	0		0	0		0	0		11	0	0		0	0		5	2		0	0
12	0	0		0	0		0	0		10	2		12	0	0		0	0		0	0		5	2
13	0	0		0	0		0	0		40	6		13	0	0		0	0		0	0		60	6
14	0	0		0	0		0	0		20	4		14	0	0		0	0		0	0		10	4
15	0	0		0	0		0	0		15	2		15	0	0		0	0		0	0		10	2
16	0	0		0	0		0	0		0	0		16	0	0		0	0		0	0		0	0
sum	100			100			80			85			sum	100			100			80			85
Harman topical aplication													Norharman topical aplication
	control			750 ppm			1000 ppm			1250 ppm				control			750 ppm			1000 ppm			1250 ppm
days	% of pupae	SD		% of pupae	SD		% of pupae	SD		% of pupae	SD		days	% of pupae	SD		% of pupae	SD		% of pupae	SD		% of pupae	SD
1	0	0		0	0		0	0		0	0		1	0	0		0	0		0	0		0	0
2	0	0		0	0		0	0		0	0		2	0	0		0	0		0	0		0	0
3	0	0		0	0		0	0		0	0		3	0	0		0	0		0	0		0	0
4	0	0		0	0		0	0		0	0		4	0	0		0	0		0	0		0	0
5	0	0		0	0		0	0		0	0		5	0	0		0	0		0	0		0	0
6	2	0		0	0		0	0		2	0		6	2	1		0	0		0	0		2	1
7	10	4		10	4		8	2		10	4		7	10	4		10	4		10	2		15	2
8	54	6		58	8		54	4		58	6		8	60	6		54	6		65	4		53	4
9	32	4		30	6		30	4		30	4		9	28	4		34	4		25	4		29	4
10	2	1		2	1		3	1		0	0		10	0	0		2	1		0	0		1	1
11	0	0		0	0		0	0		0	0		11	0	0		0	0		0	0		0	0
12	0	0		0	0		0	0		0	0		12	0	0		0	0		0	0		0	0
13	0	0		0	0		0	0		0	0		13	0	0		0	0		0	0		0	0
14	0	0		0	0		0	0		0	0		14	0	0		0	0		0	0		0	0
15	0	0		0	0		0	0		0	0		15	0	0		0	0		0	0		0	0
16	0	0		0	0		0	0		0	0		16	0	0		0	0		0	0		0	0
sum	100			100			95			100			sum	100			100			100			100
