# Supplementary material for: Harman and norharman, metabolites of entomopathogenic fungus Conidiobolus coronatus (Entomopthorales), disorganize development of Galleria mellonella (Lepidoptera) and affect serotonin-regulating enzymes
Source: PLoS One. 2018 Oct 3;13(10):e0204828. doi: 10.1371/journal.pone.0204828 (PMC6169936; doi:10.1371/journal.pone.0204828)
Supplement: S3 Table — (XLSX) [file pone.0204828.s003.xlsx]

## Sheet: Arkusz1
Diet treated with harman														Diet treated with harman
	control			750 ppm			1000 ppm			1250 ppm					control			750 ppm			1000 ppm			1250 ppm
days	% of pupae	SD		% of pupae	SD		% of pupae	SD		% of pupae	SD			days	% of pupae	SD		% of pupae	SD		% of pupae	SD		% of pupae	SD
1	0	0		0	0		0	0		0	0			1	0	0		0	0		0	0		0	0
2	0	0		0	0		0	0		0	0			2	0	0		0	0		0	0		0	0
3	0	0		0	0		0	0		0	0			3	0	0		0	0		0	0		0	0
4	0	0		0	0		0	0		0	0			4	0	0		0	0		0	0		0	0
5	0	0		0	0		0	0		0	0			5	0	0		0	0		0	0		0	0
6	0	0		0	0		0	0		0	0			6	0	0		0	0		0	0		0	0
7	10	2		5	2		0	0		0	0			7	15	4		10	2		0	0		0	0
8	70	8		65	10		5	2		0	0			8	65	8		70	8		5	2		0	0
9	20	2		20	4		70	8		0	0			9	20	2		10	2		65	8		0	0
10	0	0		0	0		10	4		10	2			10	0	0		0	0		15	4		10	2
11	0	0		0	0		5	2		40	4			11	0	0		0	0		5	2		50	8
12	0	0		0	0		0	0		20	4			12	0	0		0	0		0	0		10	4
13	0	0		0	0		0	0		10	2			13	0	0		0	0		0	0		5	2
sum	100			100			80			85				sum	100			90			90			75
Harman topical application														Norharman topical application
	control			750 ppm			1000 ppm			1250 ppm					control			750 ppm			1000 ppm			1250 ppm
days	% of pupae	SD		% of pupae	SD		% of pupae	SD		% of pupae	SD			days	% of pupae	SD		% of pupae	SD		% of pupae	SD		% of pupae	SD
1	0	0		0	0		0	0		0	0			1	0	0		0	0		0	0		0	0
2	0	0		0	0		0	0		0	0			2	0	0		0	0		0	0		0	0
3	0	0		0	0		0	0		0	0			3	0	0		0	0		0	0		0	0
4	0	0		0	0		0	0		0	0			4	0	0		0	0		0	0		0	0
5	0	0		0	0		0	0		0	0			5	0	0		0	0		0	0		0	0
6	0	0		0	0		0	0		2	1			6	0	0		5	2		0	0		0	0
7	10	2		5	2		10	2		8	2			7	15	4		10	2		15	2		5	2
8	75	8		70	10		75	8		75	6			8	65	8		70	8		70	6		75	8
9	15	2		20	4		10	4		10	4			9	20	2		10	4		15	4		10	4
10	0	0		2	1		0	0		0	0			10	0	0		0	0		0	0		5	2
11	0	0		0	0		0	0		0	0			11	0	0		0	0		0	0		0	0
12	0	0		0	0		0	0		0	0			12	0	0		0	0		0	0		0	0
13	0	0		0	0		0	0		0	0			13	0	0		0	0		0	0		0	0
sum	100			97			95			95				sum	100			95			100			95
