# Supplementary material for: Harman and norharman, metabolites of entomopathogenic fungus Conidiobolus coronatus (Entomopthorales), disorganize development of Galleria mellonella (Lepidoptera) and affect serotonin-regulating enzymes
Source: PLoS One. 2018 Oct 3;13(10):e0204828. doi: 10.1371/journal.pone.0204828 (PMC6169936; doi:10.1371/journal.pone.0204828)
Supplement: S4 Table — (XLSX) [file pone.0204828.s004.xlsx]

## Sheet: Arkusz1
		Serotonin concentration [ng]
		20 heads	1 head	mean	SD
1h after topical application of alkaloids	1H	19.235	0.96175
		21.58	1.079
		15.6854	0.78427	0.941673	0.148387
	2H	49.247	2.46235
		53.254	2.6627
		45.365	2.26825	2.46443	0.197233
	3H	58.256	2.9128
		49.368	2.4684
		43.586	2.1793	2.52017	0.36948
	1N	19.9561	0.997807
		25.5415	1.27708
		23.2498	1.16249	1.14579	0.140382
	2N	49.658	2.4829
		38.987	1.94935
		33.124	1.6562	2.02948	0.419135
	3N	61.102	3.0551
		59.254	2.9627
		61.547	3.07735	3.03172	0.0607967
		23.241	1.16205
	control	18.568	0.9284
		13.554	0.6777	0.922717	0.242225
24h after topical application of alkaloids	1H	18.235	0.91175
		16.102	0.8051
		13.254	0.6627	0.793183	0.124952
	2H	18.254	0.9127
		17.568	0.8784
		16.356	0.8178	0.869633	0.0480535
	3H	33.258	1.6629
		32.3284	1.61642
		31.856	1.5928	1.62404	0.0356658
	1N	16.2468	0.81234
		19.152	0.957602
		20.6722	1.03361	0.934517	0.112426
	2N	19.8392	0.991962
		15.5008	0.775041
		13.9452	0.69726	0.821421	0.152727
	3N	20.192	1.0096
		25.692	1.2846
		27.4073	1.37037	1.22152	0.188473
	control	18.356	0.9178
		14.986	0.7493
		13.256	0.6628	0.776633	0.129679
24h after ingestion of food mixed with alkaloids	1H	18.125	0.90625
		15.212	0.7606
		13.214	0.6607	0.77585	0.123483
	2H	16.254	0.8127
		15.021	0.75105
		11.956	0.5978	0.720517	0.110656
	3H	31.256	1.5628
		29.5214	1.47607
		26.125	1.30625	1.44837	0.130498
	1N	13.6213	0.681064
		10.4567	0.522833
		16.6332	0.831658	0.678518	0.154428
	2N	11.6916	0.584581
		20.311	1.01555
		37.2009	1.86005	1.15339	0.648809
	3N	31.456	1.5728
		28.0254	1.40127
		23.254	1.1627	1.37892	0.205961
	control	20.895	1.04475
		17.568	0.8784
		14.254	0.7127	0.878617	0.166025
