# Supplementary material for: Harman and norharman, metabolites of entomopathogenic fungus Conidiobolus coronatus (Entomopthorales), disorganize development of Galleria mellonella (Lepidoptera) and affect serotonin-regulating enzymes
Source: PLoS One. 2018 Oct 3;13(10):e0204828. doi: 10.1371/journal.pone.0204828 (PMC6169936; doi:10.1371/journal.pone.0204828)
Supplement: S5 Table — (XLSX) [file pone.0204828.s005.xlsx]

## Sheet: Arkusz1
		MAO-A [ng]
		20 heads	1 head	mean	SD
1h after topical application of alkaloids	1H	15.3642	0.768212
		18.6755	0.933775
		17.2185	0.860927	0.854305	0.0829799
	2H	15.298	0.764901
		18.7417	0.937086
		18.7417	0.937086	0.879691	0.0994113
	3H	18.0795	0.903974
		16.4238	0.821192
		14.2384	0.711921	0.812362	0.0963305
	1N	20.254	1.0127
		19.0214	0.95107
		16.254	0.8127	0.92549	0.102424
	2N	20.145	1.00725
		18.124	0.9062
		14.587	0.72935	0.880933	0.140662
	3N	19.254	0.9627
		16.954	0.8477
		16.124	0.8062	0.8722	0.0810756
	control	23.254	1.1627
		22.3254	1.11627
		21.548	1.0774	1.11879	0.0427058
24h after topical application of alkaloids	1H	17.8808	0.89404
		22.3841	1.11921
		17.4834	0.874172	0.962472	0.136098
	2H	21.125	1.05625
		19.125	0.95625
		15.587	0.77935	0.930617	0.140218
	3H	21.563	1.07815
		19.867	0.99335
		20.563	1.02815	1.03322	0.0426264
	1N	19.125	0.95625
		18.658	0.9329
		17.865	0.89325	0.927467	0.0318495
	2N	20.325	1.01625
		19.254	0.9627
		16.014	0.8007	0.92655	0.11223
	3N	18.8742	0.943709
		18.7417	0.937086
		16.9536	0.847682	0.909492	0.0536315
	control	21.325	1.06625
		21.254	1.0627
		18.965	0.94825	1.02573	0.067126
24h after ingestion of food mixed with alkaloids	1H	11.457	0.572848
		11.5894	0.57947
		12.1854	0.609272	0.587196	0.0194022
	2H	15.245	0.76225
		12.8587	0.642935
		12.124	0.6062	0.670462	0.0815855
	3H	11.6556	0.582781
		13.9073	0.695364
		12.5166	0.625828	0.634658	0.0568084
	1N	14.0397	0.701987
		9.80132	0.490066
		10.0662	0.503311	0.565121	0.118714
	2N	9.07285	0.453642
		13.1788	0.65894
		12.3841	0.619205	0.577263	0.108886
	3N	10.6623	0.533113
		9.4702	0.47351
		14.4371	0.721854	0.576159	0.129647
	control	23.658	1.1829
		22.254	1.1127
		21.2147	1.06073	1.11878	0.0613089
