# Supplementary material for: Harman and norharman, metabolites of entomopathogenic fungus Conidiobolus coronatus (Entomopthorales), disorganize development of Galleria mellonella (Lepidoptera) and affect serotonin-regulating enzymes
Source: PLoS One. 2018 Oct 3;13(10):e0204828. doi: 10.1371/journal.pone.0204828 (PMC6169936; doi:10.1371/journal.pone.0204828)
Supplement: S6 Table — (XLSX) [file pone.0204828.s006.xlsx]

## Sheet: Arkusz1
	MAO A		mean (%)	SD			MAO B		mean (%)	SD
	24h after topical application of alkaloids						24h after topical application of alkaloids
	1H	89.5					1H	95.2
		81.2						98.5
		89.4	86.7	4.7634				81.2	91.6333	9.18495
	2H	91.5					2H	82.5
		96.1						94.7
		85.3	90.9667	5.41972				78.6	85.2667	8.39901
	3H	81.2					3H	83.4
		87						97.8
		90.6	86.2667	4.74271				75.4	85.5333	11.3514
	1N	82.5					1N	98.6
		77.5						96.5
		89.6	83.2	6.0803				84.2	93.1	7.77882
	2N	90.1					2N	86.8
		98.5						96.8
		84.5	91.0333	7.04651				76.3	86.6333	10.251
	3N	89.2					3N	97.6
		81.2						88.5
		98.5	89.6333	8.65814				78.9	88.3333	9.35111
	24h after ingestion of food mixed with alkaloids						24h after ingestion of food mixed with alkaloids
	1H	98.5					1H	97.2
		78.5						86.5
		76.6	84.5333	12.1327				74.2	85.9667	11.5093
	2H	66.2					2H	96.5
		81.5						98.7
		50.2	65.9667	15.6513				78.2	91.1333	11.2545
	3H	58.3					3H	89.6
		71.2						92.5
		40.1	56.5333	15.6251				74.1	85.4	9.89293
	1N	93.5					1N	97.5
		98.5						89.2
		84.2	92.0667	7.25695				73.5	86.7333	12.1887
	2N	75.8					2N	98.5
		87.2						95.6
		63.2	75.4	12.005				79.5	91.2	10.2357
	3N	43.1					3N	75.2
		54.3						98.7
		39.5	45.6333	7.71838				96.8	90.2333	13.0539
	1h after topical application of alkaloids						1h after topical application of alkaloids
	1H	86.5					1H	98.9
		97.2						96.5
		75.3	86.3333	10.951				81.2	92.2	9.60156
	2H	77.2					2H	74.5
		90.2						98.6
		64.2	77.2	13				91.8	88.3	12.4254
	3H	59.2					3H	98.7
		71.2						97.5
		45.2	58.5333	13.0128				81.2	92.4667	9.77565
	1N	74.5					1N	84.7
		87.5						92.5
		62.5	74.8333	12.5033				75.6	84.05	11.9501
	2N	82.5					2N	91.5
		67.5						98.4
		53.8	67.9333	14.3549				84.1	91.3333	7.15146
	3N	43.5					3N	96.8
		50.2						72.6
		32.5	42.0667	8.93663				82.6	84	12.1606
